# Supplementary material for: Prospective high-throughput genome profiling of advanced cancers: results of the PERMED-01 clinical trial
Source: Genome Med. 2021 May 18;13:87. doi: 10.1186/s13073-021-00897-9 (PMC8132379; doi:10.1186/s13073-021-00897-9)
Supplement: Supplementary file 3 — Additional file 3: Supplementary Tables. Contains eight Supplementary Tables regarding gene lists, patients’ characteristics, univariate analyses, efficacy results, and pan-cancer HRD rates. [file 13073_2021_897_MOESM3_ESM.xlsx]

## Sheet: Glossary
Additional file 3. Supplementary Tables
This file (.xls file) contains eight Supplementary Tables regarding gene lists, patients’ characteristics, univariate analyses, efficacy results, and pan-cancer HRD rates.
Table S1: Gene panels used in the t-NGS analysis.
Table S2: Detailed characteristics of the 94 patients with AGA and treated with “matched therapy”.
Table S3: Univariate analysis for PFS2/PFS1 ratio ≥1.3 in the 94 patients treated with “matched therapy”.
Table S4: Efficacy parameters in the two groups of patients with AGA treated with “matched therapy” versus “non-matched therapy” with and without adjustment upon cancer type
Table S5: Univariate analysis for PFS2/PFS1 ratio ≥1.3 in treated patients with AGA with and without adjustment upon cancer type.
Table S6: List of 39 pathogenic germline variants identified in 42 patients.
Table S7: Pan-cancer rates of HRD in the Marquard's paper (Marquard et al, Biomarker Res 2015) from TCGA solid cancer samples with available array-CGH data
Table S8: List of the 14 genes present among our 95 genes with AGA but absent from one or two of the US FDA-authorized FoundationOne and MSK-IMPACT panels.

## Sheet: Table S1
Table S1: Gene panels used in the t-NGS analysis
V7 panel	V8 panel	V10 panel	V11 panel (IPC_TS_SureSelect)	BROCA list
ABL1	ABL1	ABL1	ABL1
ABL2	ABL2	ABL2	ABL2
			ACVR1
ACVR1B	ACVR1B	ACVR1B	ACVR1B
			ACVR2A
ADAMTS16	ADAMTS16	ADAMTS16	ADAMTS16
ADNP	ADNP	ADNP	ADNP
AFF2	AFF2	AFF2	AFF2
AIP	AIP	AIP	AIP
AJUBA	AJUBA	AJUBA	AJUBA
AKAP9	AKAP9	AKAP9	AKAP9
AKT1	AKT1	AKT1	AKT1	Yes
AKT2	AKT2	AKT2	AKT2
AKT3	AKT3	AKT3	AKT3
			ALDOA
ALK	ALK	ALK	ALK	Yes
ALKBH6	ALKBH6	ALKBH6	ALKBH6
			ALOX12B
			AMER1
ANGPT2	ANGPT2	ANGPT2	ANGPT2
ANK3	ANK3	ANK3	ANK3
			ANKRD11
APC	APC	APC	APC	Yes
APOB	APOB	APOB	APOB
AR	AR	AR	AR
			ARAF
			ARG1
ARHGAP35	ARHGAP35	ARHGAP35	ARHGAP35
ARID1A	ARID1A	ARID1A	ARID1A
ARID1B	ARID1B	ARID1B	ARID1B
ARID2	ARID2	ARID2	ARID2
ARID5B	ARID5B	ARID5B	ARID5B
	ASXL1	ASXL1	ASXL1
ASXL2	ASXL2	ASXL2	ASXL2
	ASXL3	ASXL3	ASXL3
ATM	ATM	ATM	ATM	Yes
	ATR	ATR	ATR	Yes
	ATRIP	ATRIP	ATRIP
ATRNL1	ATRNL1	ATRNL1	ATRNL1
ATRX	ATRX	ATRX	ATRX
			AURKA
			AURKB
		AXIN1	AXIN1
AXIN2	AXIN2	AXIN2	AXIN2	Yes
AXL	AXL	AXL	AXL
			B2M
		BABAM1	BABAM1
BAP1	BAP1	BAP1	BAP1	Yes
BARD1	BARD1	BARD1	BARD1	Yes
			BBC3
			BCL10
			BCL2
			BCL2L1
			BCL2L11
			BCL6
BCLAF1	BCLAF1	BCLAF1	BCLAF1
BCOR	BCOR	BCOR	BCOR
			BIRC3
			BIVM-ERCC5
BLK	BLK	BLK	BLK
BLM	BLM	BLM	BLM
BMPR1A	BMPR1A	BMPR1A	BMPR1A	Yes
			BOLA2
			BOLA2B
BRAF	BRAF	BRAF	BRAF
BRCA1	BRCA1	BRCA1	BRCA1	Yes
BRCA2	BRCA2	BRCA2	BRCA2	Yes
			BRD4
BRIP1	BRIP1	BRIP1	BRIP1	Yes
			BTK
BUB1B	BUB1B	BUB1B	BUB1B
C3ORF70	C3ORF70	C3ORF70	C3orf70
CACNA1S	CACNA1S	CACNA1S	CACNA1S
			CALR
CAP2	CAP2	CAP2	CAP2
			CARD11
CASP8	CASP8	CASP8	CASP8
CBFB	CBFB	CBFB	CBFB
		CBLB	CBL
			CBLB
			CCDC107
CCDC6	CCDC6	CCDC6	CCDC6
CCL2	CCL2	CCL2	CCL2
CCND1	CCND1	CCND1	CCND1
		CCND2	CCND2
CCND3	CCND3	CCND3	CCND3
		CCNE1	CCNE1
CCR4	CCR4	CCR4	CCR4
CD22	CD22	CD22	CD22
CD248	CD248	CD248	CD248
			CD274
			CD276
CD33	CD33	CD33	CD33
CD38	CD38	CD38	CD38
CD3E	CD3E	CD3E	CD3E
			CD3EAP
CD3G	CD3G	CD3G	CD3G
CD4	CD4	CD4	CD4
CD40	CD40	CD40	CD40
CD52	CD52	CD52	CD52
CD70	CD70	CD70	CD70
CD74	CD74	CD74	CD74
			CD79A
			CD79B
CDC27	CDC27	CDC27	CDC27
CDC73	CDC73	CDC73	CDC73
CDH1	CDH1	CDH1	CDH1	Yes
		CDK12	CDK12	Yes
CDK4	CDK4	CDK4	CDK4	Yes
		CDK6	CDK6
			CDK8
			CDKN1A
CDKN1B	CDKN1B	CDKN1B	CDKN1B
CDKN1C	CDKN1C	CDKN1C	CDKN1C
CDKN2A	CDKN2A	CDKN2A	CDKN2A	Yes
CDKN2B	CDKN2B	CDKN2B	CDKN2B
		CDKN2C	CDKN2C
CEBPA	CEBPA	CEBPA	CEBPA
			CENPA
CENPF	CENPF	CENPF	CENPF
CEP57	CEP57	CEP57	CEP57
CHD4	CHD4	CHD4	CHD4
	CHEK1	CHEK1	CHEK1	Yes
CHEK2	CHEK2	CHEK2	CHEK2	Yes
		CIC	CHURC1-FNTB
			CIC
CMYA5	CMYA5	CMYA5	CMYA5
		CNOT3	CNOT3
COL6A3	COL6A3	COL6A3	COL6A3
CRB1	CRB1	CRB1	CRB1
CREBBP	CREBBP	CREBBP	CREBBP
			CRKL
			CRLF2
CSF1R	CSF1R	CSF1R	CSF1R
			CSF3R
CSMD3	CSMD3	CSMD3	CSMD3
CTCF	CTCF	CTCF	CTCF
CTGF	CTGF	CTGF	CTGF
CTLA4	CTLA4	CTLA4	CTLA4
	CTNNA1	CTNNA1	CTNNA1	Yes
CTNNB1	CTNNB1	CTNNB1	CTNNB1
CUL3	CUL3	CUL3	CUL3
CUX1	CUX1	CUX1	CUX1
			CXCR4
CYLD	CYLD	CYLD	CYLD
DDB2	DAXX	DAXX	DAXX
			DCUN1D1
DDR1	DDB2	DDB2	DDB2
DDR2	DDR1	DDR1	DDR1
DIAPH1	DDR2	DDR2	DDR2
			DHFR
	DIAPH1	DIAPH1	DIAPH1
			DIAPH2
DICER1	DICER1	DICER1	DICER1	Yes
DIS3L2	DIS3L2	DIS3L2	DIS3
			DIS3L2
DLL4	DLL4	DLL4	DLL4
DMD	DMD	DMD	DMD
	DNA2	DNA2	DNA2
			DNAJB1
DNER	DNER	DNER	DNER
DNMT3A	DNMT3A	DNMT1	DNMT1
DSCAM	DSCAM	DNMT3A	DNMT3A
		DNMT3B	DNMT3B
			DOT1L
		DSCAM	DSCAM
DYNC1H1	DYNC1H1	DYNC1H1	DYNC1H1
			E2F3
		ECT2L	ECT2L
			EED
EGFL7	EGFL7	EGFL7	EGFL7
EGFR	EGFR	EGFR	EGFR
		EIF1AX	EIF1AX
EIF2S2	EIF2S2	EIF2S2	EIF2S2
			EIF4A2
			EIF4E
ELF3	ELF3	ELF3	ELF3
	EME1	EME1	EME1
	EME2	EME2	EME2
EP300	EP300	EP300	EP300
EPCAM	EPCAM	EPCAM	EPCAM
EPHA2	EPHA2	EPHA2	EPHA2
		EPHA3	EPHA3
		EPHA5	EPHA5
			EPHA6
			EPHA7
			EPHB1
EPHB2	EPHB2	EPHB2	EPHB2
ERBB2	ERBB2	ERBB2	ERBB2
	ERBB2IP	ERBB2IP	ERBB2IP
ERBB3	ERBB3	ERBB3	ERBB3
ERBB4	ERBB4	ERBB4	ERBB4
	ERCC1	ERCC1	ERCC1
ERCC2	ERCC2	ERCC2	ERCC2
ERCC3	ERCC3	ERCC3	ERCC3
ERCC4	ERCC4	ERCC4	ERCC4
ERCC5	ERCC5	ERCC5	ERCC5
			ERG
			ERRFI1
ESR1	ESR1	ESR1	ESR1
			ETV1
			ETV6
			EWSR1
	EXO1	EXO1	EXO1
EXT1	EXT1	EXT1	EXT1
EXT2	EXT2	EXT2	EXT2
EZH2	EZH2	EZH2	EZH2
EZR	EZR	EZR	EZR
FAM123B	FAM123B	FAM123B
FAM135B	FAM135B	FAM135B	FAM135B
	FAM175A	FAM175A	FAM175A
			FAM20A
			FAM46C
FANCA	FANCA	FANCA	FANCA
FANCB	FANCB	FANCB	FANCB
FANCC	FANCC	FANCC	FANCC
FANCD2	FANCD2	FANCD2	FANCD2
			FANCD2OS
FANCE	FANCE	FANCE	FANCE
FANCF	FANCF	FANCF	FANCF
FANCG	FANCG	FANCG	FANCG
FANCI	FANCI	FANCI	FANCI
FANCL	FANCL	FANCL	FANCL
FANCM	FANCM	FANCM	FANCM	Yes
FAT1	FAT1	FAT1	FAT1
			FBXO11
FBXW7	FBXW7	FBXW7	FBXW7
	FEN1	FEN1	FEN1
FES	FES	FES	FES
			FGF19
			FGF3
			FGF4
FGFR1	FGFR1	FGFR1	FGFR1
FGFR2	FGFR2	FGFR2	FGFR2
FGFR3	FGFR3	FGFR3	FGFR3
FGFR4	FGFR4	FGFR4	FGFR4
FGR	FGR	FGR	FGR
FH	FH	FH	FH	Yes
FLCN	FLCN	FLCN	FLCN	Yes
FLT1	FLT1	FLT1	FLT1
FLT3	FLT3	FLT3	FLT3
FLT4	FLT4	FLT4	FLT4
FNTA	FNTA	FNTA	FNTA
			FNTB
FOXA1	FOXA1	FOXA1	FOXA1
			FOXL2
			FOXO1
		FOXP1	FOXP1
FOXQ1	FOXQ1	FOXQ1	FOXQ1
FRK	FRK	FRK	FRK
			FSBP
FUBP1	FUBP1	FUBP1	FUBP1
FYN	FYN	FYN	FYN
FZD7	FZD7	FZD7	FZD7
	GALNT12	GALNT12	GALNT12	Yes
GATA1	GATA1	GATA1	GATA1
GATA2	GATA2	GATA2	GATA2
GATA3	GATA3	GATA3	GATA3
		GATA6	GATA6
	GEN1	GEN1	GEN1	Yes
			GLI1
			GNA11
			GNAQ
GNAS	GNAS	GNAS	GNAS
GNPTAB	GNPTAB	GNPTAB	GNPTAB
GOT1	GOT1	GOT1	GOT1
GPC3	GPC3	GPC3	GPC3
GPNMB	GPNMB	GPNMB	GPNMB
GPR149	GPR149	GPR149	GPR149
			GPS2
			GPSM3
	GREM1	GREM1	GREM1	Yes
			GRIN2A
GRM1	GRM1	GRM1	GRM1
			GSK3B
	H2AFX	H2AFX	H2AFX
	H3F3A	H3F3A	H3F3A
			H3F3B
			H3F3C
HCK	HCK	HCK	HCK
HEATR5B	HEATR5B	HEATR5B	HEATR5B
			HFE
HGF	HGF	HGF	HGF
HLA-A			HLA-A
HLA-B
HLA-DRB5
			HIST1H1C
			HIST1H2BD
			HIST1H3A
			HIST1H3B
			HIST1H3C
			HIST1H3D
			HIST1H3E
			HIST1H3F
			HIST1H3G
			HIST1H3H
			HIST1H3I
			HIST1H3J
			HIST2H3A
			HIST2H3C
			HIST2H3D
			HIST3H3
HNF1A	HNF1A	HNF1A	HNF1A
	HOXB13	HOXB13	HOXB13	Yes
HRAS	HRAS	HRAS	HRAS
HSPG2	HSPG2	HSPG2	HSPG2
	HUS1	HUS1	HUS1
ICAM1	ICAM1	ICAM1	ICAM1
			ICOSLG
			ID3
IDH1	IDH1	IDH1	IDH1
IDH2	IDH2	IDH2	IDH2
			IFNGR1
			IGF1
IGF1R	IGF1R	IGF1R	IGF1R
			IGF2
IGSF10	IGSF10	IGSF10	IGSF10
			IKBKE
			IKZF1
			IL10
IL12A	IL12A	IL12A	IL12A
IL12B	IL12B	IL12B	IL12B
IL1B	IL1B	IL1B	IL1B
IL23A	IL23A	IL23A	IL23A
IL2RA	IL2RA	IL2RA	IL2RA
IL2RB	IL2RB	IL2RB	IL2RB
IL6R	IL6R	IL6R	IL6R
			IL7R
ING1	ING1	ING1	ING1
			INHA
			INHBA
	INO80	INO80	INO80
			INPP4A
			INPP4B
INPPL1	INPPL1	INPPL1	INPPL1
			INS-IGF2
			INSR
			INSRR
			IP6K1
IPO7	IPO7	IPO7	IPO7
			IRF4
IRF6	IRF6	IRF6	IRF6
			IRS1
			IRS2
ITGA4	ITGA4	ITGA4	ITGA4
ITGAL	ITGAL	ITGAL	ITGAL
ITGAV	ITGAV	ITGAV	ITGAV
ITK	ITK	ITK	ITK
JAK1	JAK1	JAK1	JAK1
JAK2	JAK2	JAK2	JAK2
JAK3	JAK3	JAK3	JAK3
			JUN
			KDM5A
		KDM5C	KDM5C
KDM6A	KDM6A	KDM6A	KDM6A
KDR	KDR	KDR	KDR
KEAP1	KEAP1	KEAP1	KEAP1
KIT	KIT	KIT	KIT
			KLC1
KLHL8	KLHL8	KLF4	KLF4
		KLHL8	KLHL8
		KMT2A	KMT2A
		KMT2B	KMT2B
			KMT2C
			KMT2D
KRAS	KRAS	KRAS	KRAS
	L3MBTL3	L3MBTL3	L3MBTL3
L3MBTL4	L3MBTL4	L3MBTL4	L3MBTL4
			LATS1
			LATS2
LCK	LCK	LCK	LCK
LCP1	LCP1	LCP1	LCP1
			LDLRAD2
			LEPROTL1
	LIG1	LIG1	LIG1
	LIG3	LIG3	LIG3
	LIG4	LIG4	LIG4
			LMO1
			NA
	LRP1B	LRP1B	LRP1B
LRP1B	LRRC1	LRRC1	LRRC1
LRRC7	LRRC7	LRRC7	LRRC7
LTK	LTK	LTK	LTK
LYN	LYN	LYN	LYN
MADD		MAD2L2	MAD2L2
MAP2	MADD	MADD	MADD
			MALT1
	MAP2	MAP2	MAP2
MAP2K1	MAP2K1	MAP2K1	MAP2K1
		MAP2K2	MAP2K2
MAP2K4	MAP2K4	MAP2K4	MAP2K4
MAP3K1	MAP3K1	MAP3K1	MAP3K1
MAP3K10	MAP3K10	MAP3K10	MAP3K10
MAP3K13	MAP3K13	MAP3K13	MAP3K13
			MAP3K14
MAP3K4	MAP3K4	MAP3K4	MAP3K4
		MAP3K9	MAP3K9
MAP4K3	MAP4K3	MAP4K3	MAP4K3
MAPK1	MAPK1	MAPK1	MAPK1
			MAPK3
			MAPK4
MAX	MAX	MAX	MAX
MBD1	MBD1	MBD1	MBD1
MBTPS1	MBTPS1	MBTPS1	MBTPS1
			MCL1
			MCPH1
	MDC1	MDC1	MDC1
		MDM2	MDM2
			MDM4
MDN1	MDN1	MDN1	MDN1
		MECOM	MECOM
		MED12	MED12
			MED12L
		MED23	MED23
			MEF2B
			MEF2BNB-MEF2B
MEN1	MEN1	MEN1	MEN1	Yes
MET	MET	MET	MET	Yes
			MFSD11
MGA	MGA	MGA	MGA
MICALCL	MICALCL	MICALCL	MICALCL
	MINK1	MINK1	MINK1
	MITF	MITF	MITF	Yes
MLH1	MLH1	MLH1	MLH1	Yes
	MLH3	MLH3	MLH3	Yes
MLIP	MLIP	MLIP	MLIP
MLL	MLL
MLL2	MLL2
MLL3	MLL3	MLL3
MLLT4	MLLT4	MLLT4	MLLT4
	MMS22L	MMS22L
			MLX
MORC4	MORC4	MORC4	MORC4
			MPL
	MRE11A	MRE11A	MRE11A	Yes
MS4A1	MS4A1	MS4A1	MS4A1
MSH2	MSH2	MSH2	MSH2	Yes
	MSH3	MSH3	MSH3	Yes
MSH6	MSH6	MSH6	MSH6	Yes
MSLN	MSLN	MSLN	MSLN
			MST1
MST1R	MST1R	MST1R	MST1R
MTOR	MTOR	MTOR	MTOR
		MTUS1	MTUS1
MUC1	MUC1	MUC1	MUC1
MUC16
	MUS81	MUS81	MUS81
MUTYH	MUTYH	MUTYH	MUTYH	Yes
MXRA5	MXRA5	MXRA5	MXRA5
MYB	MYB	MYB	MYB
MYCN	MYCN	MYC	MYC
		MYCL1	MYCL
		MYCN	MYCN
			MYD88
MYH2	MYH2	MYH2	MYH2
MYH9	MYH9	MYH9	MYH9
			MYOD1
			NAB2
		NAV3	NAV3
NBN	NBN	NBN	NBN	Yes
NBPF1	NBPF1	NBPF1	NBPF1
NCAM1	NCAM1	NCAM1	NCAM1
			NCOA3
NCOR1	NCOR1	NCOR1	NCOR1
NCOR2	NCOR2	NCOR2	NCOR2
NEB	NEB	NEB	NEB
			NEGR1
NF1	NF1	NF1	NF1	Yes
NF2	NF2	NF2	NF2	Yes
NFE2L2	NFE2L2	NFE2L2	NFE2L2
			NFKBIA
NGF	NGF	NGF	NGF
	NHEJ1	NHEJ1	NHEJ1
		NKX2-1	NKX2-1
			NKX3-1
NOTCH1	NOTCH1	NOTCH1	NOTCH1
NOTCH2	NOTCH2	NOTCH2	NOTCH2
NOTCH3	NOTCH3	NOTCH3	NOTCH3
NOTCH4	NOTCH4	NOTCH4	NOTCH4
		NOV	NOV
			NPM1
NR1I2	NR1I2	NR1I2	NR1I2
NRAS	NRAS	NRAS	NRAS
NSD1	NSD1	NSD1	NSD1
	NSMCE1	NSMCE1	NSMCE1
	NSMCE2	NSMCE2	NSMCE2
	NSMCE4A	NSMCE4A	NSMCE4A
NTN4	NTN4	NTN4	NTN4
NTRK1	NTRK1	NTRK1	NTRK1
NTRK2	NTRK2	NTRK2	NTRK2
NTRK3	NTRK3	NTRK3	NTRK3
			NUP93
			NUTM1
OTUD7A	OTUD7A	OTUD7A	OTUD7A
			OXSR1
			PACRG
			PAK1
			PAK6
			PAK7
PALB2	PALB2	PALB2	PALB2	Yes
		PARD3	PARD3
			PARK2
PARP1	PARP1	PARP1	PARP1
	PARP2	PARP2	PARP2
	PARP3	PARP3	PARP3
	PARP4	PARP4	PARP4
	PARP9	PARP9	PARP9
			PAX5
			PAX8
		PBRM1	PBRM1
PCBP1	PCBP1	PCBP1	PCBP1
	PCNA	PCNA	PCNA
PDCD1	PDCD1	PDCD1	PDCD1
PDGFRA	PDGFRA	PDGFRA	PDGFRA	Yes
PDGFRB	PDGFRB	PDGFRB	PDGFRB
			PDPK1
			PGR
		PHF6	PHF6
PHOX2B	PHOX2B	PHOX2B	PHOX2B	Yes
	PIF1	PIF1	PIF1
PIGF	PIGF	PIGF	PIGF
			PIK3C2G
			PIK3C3
PIK3CA	PIK3CA	PIK3CA	PIK3CA	Yes
PIK3CB	PIK3CB	PIK3CB	PIK3CB
PIK3CD	PIK3CD	PIK3CD	PIK3CD
PIK3CG	PIK3CG	PIK3CG	PIK3CG
PIK3R1	PIK3R1	PIK3R1	PIK3R1
			PIK3R2
			PIK3R3
			PIM1
		PINK1	PINK1
			PLCG2
PLK1	PLK1	PLK1	PLK1
			PLK2
			PMAIP1
PMS1	PMS1	PMS1	PMS1
PMS2	PMS2	PMS2	PMS2	Yes
			PNRC1
	POLA1	POLA1	POLA1
	POLD1	POLD1	POLD1	Yes
	POLD2	POLD2	POLD2
	POLD3	POLD3	POLD3
	POLD4	POLD4	POLD4
POLE	POLE	POLE	POLE	Yes
			POLG
		POLQ	POLQ
PPM1D	PPM1D	PPM1D	PPM1D
PPP2R1A	PPP2R1A	PPP2R1A	PPP2R1A
PPP2R5C	PPP2R5C	PPP2R5C	PPP2R5C
			PPP6C
		PRDM1	PRDM1
		PREX2	PREX2
PRF1	PRF1	PRF1	PRF1
	PRICKLE1	PRICKLE1	PRICKLE1
	PRICKLE2	PRICKLE2	PRICKLE2
			PRKACA
PRKAR1A	PRKAR1A	PRKAR1A	PRKAR1A	Yes
PRKCB	PRKCB	PRKCB	PRKCB
PRKCE	PRKCE	PRKCE	PRKCE
PRKCG	PRKCG	PRKCG	PRKCG
PRKCH	PRKCH	PRKCH	PRKCH
PRKCQ	PRKCQ	PRKCQ	PRKCQ
	PRKDC	PRKDC	PRKDC
	PRSS1	PRSS1	PRSS1	Yes
PSMB5	PSMB5	PSMB5	PSMB5
PSMC3IP	PSMC3IP	PSMC3IP	PSMC3IP
PTCH1	PTCH1	PTCH1	PTCH1	Yes
		PTCH2	PTCH2
PTEN	PTEN	PTEN	PTEN	Yes
PTK2	PTK2	PTK2	PTK2
	PTK7	PTK7	PTK7
PTPN11	PTPN11	PTPN11	PTPN11
PTPRD	PTPRD	PTPRD	PTPRD
			PTPRS
			PTPRT
			PYROXD1
			RAB35
RAC1	RAC1	RAC1	RAC1
			RAC2
	RAD1	RAD1	RAD1
	RAD17	RAD17	RAD17
	RAD18	RAD18	RAD18
			RAD21
	RAD50	RAD50	RAD50
	RAD51	RAD51	RAD51
	RAD51AP1	RAD51AP1	RAD51AP1
	RAD51B	RAD51B	RAD51B	Yes
RAD51C	RAD51C	RAD51C	RAD51C	Yes
RAD51D	RAD51D	RAD51D	RAD51D	Yes
	RAD52	RAD52	RAD52
	RAD54B	RAD54B	RAD54B
	RAD54L	RAD54L	RAD54L
	RAD9A	RAD9A	RAD9A
	RAD9B	RAD9B	RAD9B
RAF1	RAF1	RAF1	RAF1
			RARA
RASA1	RASA1	RASA1	RASA1
RB1	RB1	RB1	RB1	Yes
RBM10	RBBP8	RBBP8	RBBP8
	RBM10	RBM10	RBM10
	RECQL	RECQL	RECQL	Yes
RECQL4	RECQL4	RECQL4	RECQL4
	RECQL5	RECQL5	RECQL5
			REL
RET	RET	RET	RET	Yes
	REV1	REV1	REV1
	REV3L	REV3L	REV3L
	RFC1	RFC1	RFC1
	RFC2	RFC2	RFC2
	RFC3	RFC3	RFC3
	RFC4	RFC4	RFC4
	RFC5	RFC5	RFC5
			RFWD2
RHBDF2	RHBDF2	RHBDF2	RHBDF2
			RHEB
RHOA	RHOA	RHOA	RHOA
			RHOQ
			RICTOR
		RIF1	RIF1
			RIPK4
RIT1	RIT1	RIT1	RIT1
		RNF43	RNF43	Yes
		RNF8	RNF8
		ROBO1	ROBO1
		ROBO2	ROBO2
	ROR1	ROR1	ROR1
	ROR2	ROR2	ROR2
ROS1	ROS1	ROS1	ROS1
	RPA1	RPA1	RPA1
	RPA2	RPA2	RPA2
	RPA3	RPA3	RPA3
	RPA4	RPA4	RPA4
RPS6KC1	RPS6KC1	RPL22	RPL22
			RPS6KA4
			RPS6KB2
		RPS6KC1	RPS6KC1
			RPTOR
RSBN1L	RSBN1L	RSBN1L	RSBN1L
	RTEL1	RTEL1	RTEL1
RUNX1	RUNX1	RUNX1	RUNX1
	RUNX2	RUNX2	RUNX2
RUNX3	RUNX3	RUNX3	RUNX3
RXRA	RXRA	RXRA	RXRA
			RYBP
SACS	SACS	SACS	SACS
SBDS	SBDS	SBDS	SBDS
	SCRIB	SCRIB	SCRIB
			SDCCAG8
	SDHA	SDHA	SDHA
SDHAF2	SDHAF2	SDHAF2	SDHAF2
SDHB	SDHB	SDHB	SDHB	Yes
SDHC	SDHC	SDHC	SDHC	Yes
SDHD	SDHD	SDHD	SDHD	Yes
SELP	SELP	SELP	SELP
		SETD2	SETD2
SF3B1	SF3B1	SF3B1	SF3B1
SGK1	SGK1	SGK1	SGK1
			SH2B3
			SH2D1A
			SH2D2A
			SHQ1
			SIK1
SIRT1	SIRT1	SIRT1	SIRT1
SIRT4	SIRT4	SIRT4	SIRT4
SLAMF7	SLAMF7	SLAMF7	SLAMF7
SLC1A3	SLC1A3	SLC1A3	SLC1A3
SLC44A3	SLC44A3	SLC44A3	SLC44A3
SLC4A5	SLC4A5	SLC4A5	SLC4A5
		SLIT2	SLIT2
	SLX1A	SLX1A	SLX1A
			SLX1B
SLX4	SLX4	SLX4	SLX4
SMAD2	SMAD2	SMAD2	SMAD2
SMAD4	SMAD4	SMAD4	SMAD3
			SMAD4	Yes
			SMARCA2
SMARCA4	SMARCA4	SMARCA4	SMARCA4	Yes
	SMARCA5	SMARCA5	SMARCA5
	SMARCAD1	SMARCAD1	SMARCAD1
		SMARCAL1	SMARCAL1
SMARCB1	SMARCB1	SMARCB1	SMARCB1
			SMARCD1
SMO	SMO	SMO	SMO
			SNAPC5
SNX25	SNX25	SNX25	SNX25
			SOCS1
SOS1	SOS1	SOS1	SOS1
SOX17	SOX17	SOX17	SOX17
			SOX2
		SOX9	SOX9
		SPEN	SPEN
SPOP	SPOP	SPOP	SPOP
SRC	SRC	SRC	SRC
			SRSF2
STAG2	STAG2	STAG2	STAG2
	STAT3	STAT3	STAT3
			STAT5A
STAT5B	STAT5B	STAT5B	STAT5B
			STAT6
STK11	STK11	STK11	STK11
			STK40
STX2	STX2	STX2	STX2
SUFU	SUFU	SUFU	SUFU
			SUPT3H
			SUZ12
			SYK
			SYNE1
		TAF1	TAF1
			TAOK1
TAP1	TAP1	TAP1	TAP1
TBC1D1	TBC1D1	TBC1D1	TBC1D1
			TBC1D12
			TBCD
TBL1XR1	TBL1XR1	TBL1XR1	TBL1XR1
TBX3	TBX3	TBX3	TBX3
			TCEB1
			TCF3
TCF7L2	TCF7L2	TCF7L2	TCF7L2
TCP11L2	TCP11L2	TCP11L2	TCP11L2
	TDP1	TDP1	TDP1
TEK	TEK	TEK	TEK
	TERT	TERT	TERT
		TET1	TET1
		TET2	TET2
		TET3	TET3
			TFE3
TGFB2	TGFB2	TGFB2	TGFB2
TGFB3	TGFB3	TGFB3	TGFB3
			TGFBR1
TGFBR2	TGFBR2	TGFBR2	TGFBR2
TMEM127	TMEM127	TMEM127	TMEM127
			TMPRSS2
			TNFAIP3
TNFRSF10A	TNFRSF10A	TNFRSF10A	TNFRSF10A
TNFRSF10B	TNFRSF10B	TNFRSF10B	TNFRSF10B
TNFRSF11A	TNFRSF11A	TNFRSF11A	TNFRSF11A
TNFRSF12A	TNFRSF12A	TNFRSF12A	TNFRSF12A
			TNFRSF14
TNFRSF8	TNFRSF8	TNFRSF8	TNFRSF8
TNFRSF9	TNFRSF9	TNFRSF9	TNFRSF9
TNFSF13B	TNFSF13B	TNFSF13B	TNFSF13B
			TOE1
			TOP1
TP53	TP53	TP53	TP53	Yes
		TP53BP1	TP53BP1
			TP63
TPX2	TPX2	TPX2	TPX2
			TRAF2
			TRAF7
			TREX1
TRIM23	TRIM23	TRIM23	TRIM23
TRPC1	TRPC1	TRPC1	TRPC1
TSC1	TSC1	TSC1	TSC1	Yes
TSC2	TSC2	TSC2	TSC2	Yes
			TSHR
			TSPAN1
TTLL9	TTLL9	TTLL9	TTLL9
TXNDC8	TXNDC8	TXNDC8	TXNDC8
U2AF1	U2AF1	U2AF1	U2AF1
		UBE2N	UBE2N
			UBXN11
		UIMC1	UIMC1
USH2A	USH2A	USH2A	USH2A
		USP9X	USP9X
	VANGL1	VANGL1	VANGL1
	VANGL2	VANGL2	VANGL2
VEGFA	VEGFA	VEGFA	VEGFA
VEGFB	VEGFB	VEGFB	VEGFB
VHL	VHL	VHL	VHL	Yes
			VRK2
			VTCN1
		WEE1	WEE1
WRN	WRN	WRN	WRN
WT1	WT1	WT1	WT1
		XBP1	XBP1
			XIAP
XPA	XPA	XPA	XPA
XPC	XPC	XPC	XPC
			XPO1
	XRCC1	XRCC1	XRCC1
	XRCC2	XRCC2	XRCC2
	XRCC3	XRCC3	XRCC3
	XRCC4	XRCC4	XRCC4
	XRCC5	XRCC5	XRCC5
	XRCC6	XRCC6	XRCC6
			YAP1
YES1	YES1	YES1	YES1
ZFHX3	ZFHX3	ZFHX3	ZFHX3
		ZFP36L1	ZFP36L1
ZHX2	ZHX2	ZHX2	ZHX2
		ZMYND10	ZMYND10
			ZNF143
		ZNF217	ZNF217
			ZNF276
ZNF471	ZNF471	ZNF471	ZNF471
ZNF620	ZNF620	ZNF620	ZNF620
	ZNF703	ZNF703	ZNF703
ZNF750	ZNF750	ZNF750	ZNF750
	ZNRF3	ZNRF3	ZNRF3
ZRANB3	ZRANB3	ZRANB3	ZRANB3
			ZRSR2

## Sheet: Table S2
Table S2: Detailed characteristics of the 94 patients with AGA and treated with “matched therapy”
Patiernts N°	Age range at inclusion [10-year range]	Sex	ECOG PS at inclusion	Cancer type	Site of biopsy	Pathological type	Extension stage at inclusion	Number of metastatic sites	Number of previous lines of chemotherapy for advanced disease	Alteration	Matched TRT2	Clinical trial TRT2	Tumor response to TRT2	PFS2 (days)	PFS2 event	TRT1	PFS1 (days)	PFS2/PFS1 ratio	Satatus at last news	OS from TRT2 start (months)
1	[50-59]	F	1	Breast	Liver	Carcinoma	Metastatic	5	1	BRCA1 E1114Q	CARBOPLATINE	no	PROGRESSION	26	1	ERIBULINE	120	0.216667	Dead of cancer	12.8525
2	[70-79]	F	1	Endometrial	Lymph node	Carcinoma	Metastatic	2	2	BRCA1 K110N	OLAPARIB	no	PROGRESSION	56	1	ACETATE DE MEGESTROL	110	0.509091	Dead of cancer	7.90164
3	[50-59]	M	0	Colorectal	Liver	Carcinoma	Metastatic	2	3	KRAS G12C	SORAFENIB	yes	PROGRESSION	88	1	FOLFIRI + BEVACIZUMAB	270	0.325926	Dead of cancer	3.31148
4	[60-69]	M	2	Lung	Lung	Carcinoma	Locally advanced	0	4	KRAS G12F	SORAFENIB	yes	PROGRESSION	31	1	VINORELBINE	66	0.469697	Dead of cancer	1.01639
5	[70-79]	M	0	Colorectal	Lung	Carcinoma	Metastatic	2	7	PIK3CA E545K	EVEROLIMUS	yes	STABILITY	140	1	CYCLOPHOSPHAMIDE + METHOTREXATE	26	5.38462	Dead of cancer	5.57377
6	[50-59]	F	1	Breast	Other	Carcinoma	Locally advanced	0	2	PTEN Deletion	EVEROLIMUS	yes	PROGRESSION	84	1	ERIBULINE	119	0.705882	Dead of cancer	16.0656
7	[50-59]	F	2	Pancreas	Pancreas	Carcinoma	Metastatic	2	3	KRAS G12V	SORAFENIB	yes	PROGRESSION	27	1	FOLFIRINOX	57	0.473684	Dead of cancer	0.885246
8	[80-89]	F	0	Pancreas	Lung	Carcinoma	Metastatic	1	1	PIK3CA K111E	EVEROLIMUS	yes	PROGRESSION	87	1	GEMCITABINE	251	0.346614	Dead of cancer	6.06557
9	[40-49]	F	0	Breast	Liver	Carcinoma	Metastatic	3	5	AKT1 E17K	AKT1/2 inhibitor (BAY-1125976)	yes	NA	27	0	EXEMESTANE + EVEROLIMUS	205	0.131707	Dead of cancer	16.8197
10	[60-69]	M	0	Sarcoma	Liver	Sarcoma	Metastatic	3	7	PTEN Deletion	EVEROLIMUS	yes	PROGRESSION	86	1	SUNITINIB	482	0.178423	Dead of cancer	26.2623
11	[70-79]	F	0	Endometrial	Missing	Carcinoma	Metastatic	1	2	PIK3CA C901F	EVEROLIMUS	yes	STABILITY	259	1	CARBOPLATINE + PACLITAXEL	100	2.59	Dead of cancer	10.6885
12	[50-59]	F	1	Lung	Lymph node	Carcinoma	Metastatic	3	3	MET P1322S	CRIZOTINIB	yes	PROGRESSION	41	1	CARBOPLATINE + PACLITAXEL	26	1.57692	Dead of cancer	1.34426
13	[70-79]	M	0	Bladder-Ureter	Other	Carcinoma	Metastatic	2	1	FGFR3 S249C	BGJ-398	yes	PARTIAL RESPONSE	230	1	CARBOPLATINE + GEMCITABINE	272	0.845588	Alive	31.4098
14	[70-79]	F	2	Other	Liver	Carcinoma	Metastatic	3	4	PIK3CA H1047R	EVEROLIMUS	yes	PROGRESSION	96	1	FOLFIRI	61	1.57377	Dead of cancer	8.13115
15	[60-69]	F	NA	Ovary	Liver	Carcinoma	Metastatic	2	4	ERBB2 Amplification	LAPATINIB	yes	PROGRESSION	89	1	CAPECITABINE	123	0.723577	Dead of cancer	8.88525
16	[60-69]	F	1	Breast	Other	Carcinoma	Metastatic	2	6	BRCA2 I2675V	CARBOPLATINE	no	PARTIAL RESPONSE	301	0	LIPOSOMAL DOXORUBICINE	70	4.3	Alive	9.86885
17	[60-69]	M	1	Pancreas	Pancreas	Carcinoma	Metastatic	1	3	KRAS G12V	SORAFENIB	yes	PROGRESSION	62	1	FOLFOX	41	1.5122	Dead of cancer	2.65574
18	[70-79]	F	1	Pancreas	Lung	Carcinoma	Metastatic	2	5	ERBB2 Amplification	LAPATINIB	yes	PROGRESSION	31	1	CISPLATINE + 5FU	80	0.3875	Alive	1.37705
19	[50-59]	F	1	Liver-Biliary tract	Liver	Carcinoma	Metastatic	2	3	RAF1 S257L	SORAFENIB	yes	PROGRESSION	15	1	5FU	18	0.833333	Dead of cancer	0.491803
20	[60-69]	M	1	Prostate	Other	Carcinoma	Metastatic	4	1	BRCA2 A1233fs and loss	OLAPARIB	no	COMPLETE RESPONSE	942	1	TOPOTECAN	359	2.62396	Alive	42.4918
21	[60-69]	F	1	Sarcoma	Peritoneum	Sarcoma	Metastatic	2		KIT V654A	PAZOPANIB	no	PROGRESSION	29	1	NILOTINIB	116	0.25	Dead of cancer	3.34426
22	[50-59]	F	1	Breast	Liver	Carcinoma	Metastatic	3	9	ERBB2 D769Y	LAPATINIB	yes	PROGRESSION	56	1	EPIRUBICINE	99	0.565657	Dead of cancer	2.13115
23	[60-69]	F	0	Ovary	Other	Carcinoma	Metastatic	3	6	BRCA1 I171fs	OLAPARIB	no	PARTIAL RESPONSE	292	1	CARBOPLATINE	153	1.9085	Dead of cancer	20.7869
24	[60-69]	M	1	Colorectal	Liver	Carcinoma	Metastatic	2	4	KRAS G12V	SORAFENIB	yes	PROGRESSION	60	1	FOLFOX + BEVACIZUMAB	61	0.983607	Dead of cancer	3.37705
25	[60-69]	F	NA	Endometrial	Liver	Carcinoma	Metastatic	2	1	KRAS G12V	SORAFENIB	yes	STABILITY	255	1	LIPOSOMAL DOXORUBICINE	84	3.03571	Dead of cancer	11.5738
26	[60-69]	F	1	Breast	Skin	Carcinoma	Metastatic	7	12	ERBB2 G727A	LAPATINIB	yes	PARTIAL RESPONSE	161	1	LETROZOLE	68	2.36765	Dead of cancer	5.86885
27	[50-59]	F	NA	Breast	Lymph node	Carcinoma	Metastatic	4	6	PIK3CA E545K	EVEROLIMUS	yes	PROGRESSION	63	1	DOCETAXEL + TRASTUZUMAB + PERTUZUMAB	332	0.189759	Dead of cancer	7.80328
28	[50-59]	F	1	Breast	Breast	Carcinoma	Metastatic	2	3	EGFR Amplification	CETUXIMAB	no	PARTIAL RESPONSE	308	1	VINDESINE + MITOMYCINE + METHOTREXATE	34	9.05882	Dead of cancer	18.3934
29	[40-49]	F	NA	Other	Lymph node	Carcinoma	Metastatic	2	2	PIK3CA E545K	EVEROLIMUS	yes	STABILITY	193	1	CYCLOPHOSPHAMIDE + METHOTREXATE	35	5.51429	Dead of cancer	10.7213
30	[50-59]	F	1	Breast	Lymph node	Carcinoma	Metastatic	3		PIK3CA Q546K	AKT1/2/3 inhibitor (AZD-5363: capivasertib)	yes	COMPLETE RESPONSE	259	1	PACLITAXEL + BEVACIZUMAB	171	1.51462	Dead of cancer	19.082
31	[60-69]	F	0	Breast	Skin	Carcinoma	Metastatic	5	2	PIK3CA Q546K	EVEROLIMUS	yes	PROGRESSION	34	1	TRASTUZUMAB + LAPATINIB	42	0.809524	Dead of cancer	2.36066
32	[60-69]	F	NA	Breast	Lung	Carcinoma	Metastatic	1	5	PTEN A126G and loss	EVEROLIMUS	yes	STABILITY	154	1	PLATINE + GEMCITABINE	57	2.70175	Alive	5.31148
33	[50-59]	F	2	Breast	Lymph node	Carcinoma	Metastatic	2	3	BRCA1 L1260X	CARBOPLATINE	no	PROGRESSION	21	1	CAPECITABINE + VINORELBINE	113	0.185841	Dead of cancer	1.93443
34	[50-59]	F	NA	Ovary	Liver	Carcinoma	Metastatic	1	1	KRAS G12V	SORAFENIB	yes	PROGRESSION	97	1	GEMCITABINE	42	2.30952	Dead of cancer	12.2295
35	[50-59]	F	NA	Breast	Lymph node	Carcinoma	Metastatic	3	4	PIK3CA W1051R	EVEROLIMUS	yes	PROGRESSION	806	1	ERIBULINE	103	7.82524	Dead of cancer	8.52459
36	[60-69]	F	1	Ovary	Lymph node	Carcinoma	Metastatic	2	3	PIK3CA H1047R	EVEROLIMUS	yes	PARTIAL RESPONSE	446	1	CYCLOPHOSPHAMIDE	239	1.86611	Dead of cancer	17.6721
37	[30-39]	F	0	Breast	Lymph node	Carcinoma	Metastatic	4	2	AKT1 Amplification	EVEROLIMUS	yes	PROGRESSION	84	1	ERIBULINE	52	1.61538	Dead of cancer	3.60656
38	[60-69]	F	1	Lung	Liver	Carcinoma	Metastatic	3	2	EGFR L858R	GEFITINIB	no	PROGRESSION	48	1	TOPOTECAN	60	0.8	Dead of cancer	20.5574
39	[60-69]	F	1	Pancreas	Liver	Carcinoma	Metastatic	1	4	ALK R1120W	CRIZOTINIB	yes	NA	NA	NA	FOLFIRINOX	NA	NM	Alive
40	[60-69]	F	1	Lung	Lung	Carcinoma	Locally advanced	0	5	BRAF V600E	SORAFENIB	yes	PROGRESSION	92	1	VINORELBINE	87	1.05747	Alive	27.2787
41	[50-59]	F	NA	Breast	Other	Carcinoma	Metastatic	2	3	VEGFA Amplification	PAZOPANIB	yes	STABILITY	174	1	CAPECITABINE + VINORELBINE	192	0.90625	Alive	14.8197
42	[40-49]	F	1	Uterine cervix	Liver	Carcinoma	Metastatic	1	3	PDGFRB R641C	SORAFENIB	yes	PROGRESSION	45	1	PACLITAXEL + TOPOTECAN	116	0.387931	Dead of cancer	10.9508
43	[70-79]	F	1	Endometrial	Liver	Carcinoma	Metastatic	2	3	PIK3R1 G176fs	EVEROLIMUS	yes	PROGRESSION	42	1	GEMCITABINE	62	0.677419	Dead of cancer	3.47541
44	[50-59]	F	0	Breast	Breast	Carcinoma	Locally advanced	0	3	PIK3CA H1047R	EVEROLIMUS	yes	PROGRESSION	90	1	LIPOSOMAL DOXORUBICINE	140	0.642857	Alive	7.21311
45	[70-79]	M	0	Prostate	Lymph node	Carcinoma	Metastatic	2	2	KRAS Amplification	SORAFENIB	yes	PROGRESSION	88	1	CABAZITAXEL + LEUPRORELINE	153	0.575163	Alive	2.88525
46	[60-69]	F	0	Other	Other	Carcinoma	Metastatic	1	2	EGFR Amplification	ERLOTINIB	no	PROGRESSION	34	1	PACLITAXEL	78	0.435897	Dead of cancer	1.11475
47	[60-69]	M	0	Prostate	Liver	Carcinoma	Metastatic	3	1	ERBB2 Amplification	TRASTUZUMAB	no	PROGRESSION	1	1	CABAZITAXEL	189	0.00529101	Dead of cancer	0.0327869
48	[40-49]	F	2	Lung	Liver	Carcinoma	Metastatic	3	2	STK11 E223X	EVEROLIMUS	yes	PROGRESSION	56	1	DOCETAXEL	70	0.8	Dead of cancer	2.72131
49	[70-79]	F	1	Breast	Liver	Carcinoma	Metastatic	4	3	RAD51B Deletion	CARBOPLATINE	no	PARTIAL RESPONSE	322	1	ERIBULINE	174	1.85057	Alive	12.8852
50	[60-69]	M	0	Prostate	Lymph node	Carcinoma	Metastatic	1		BRCA2 Deletion	PEMBROLIZUMAB + OLAPARIB	yes	PARTIAL RESPONSE ongoing	1090	0	DOCETAXEL	73	14.9315	Alive	35.7377
51	[70-79]	M	2	Prostate	Lymph node	Carcinoma	Metastatic	3	2	PIK3R1 Deletion	EVEROLIMUS	yes	PARTIAL RESPONSE	196	1	ENZALUTAMIDE	1049	0.186845	Dead of cancer	10.7541
52	[50-59]	F	1	Breast	Breast	Carcinoma	Metastatic	4	4	NOTCH1 P2484fs	NOTCH/γ-secretase inhibitor (LY3039478)	yes	PARTIAL RESPONSE	207	1	VINORELBINE	64	3.23438	Dead of cancer	8.7541
53	[40-49]	F	1	Breast	Liver	Carcinoma	Metastatic	3	3	BRCA2 Q499X and loss	CISPLATINE	no	PROGRESSION	44	1	EPIRUBICINE + CYCLOPHOSPHAMIDE	112	0.392857	Dead of cancer	4.36066
54	[40-49]	F	0	Breast	Other	Carcinoma	Metastatic	2	4	PTEN Deletion	EVEROLIMUS	yes	STABILITY	139	1	ERIBULINE + TRASTUZUMAB	51	2.72549	Dead of cancer	6.55738
55	[20-29]	F	0	Ovary	Other	Carcinoma	Metastatic	3	2	ARID1A Deletion	EXEMESTANE + EVEROLIMUS	no	PARTIAL RESPONSE	604	1	TAMOXIFENE	280	2.15714	Alive	34.1967
56	[50-59]	F	1	Breast	Peritoneum	Carcinoma	Metastatic	3	5	BRCA2 Deletion	CARBOPLATINE	no	PROGRESSION	71	1	PALBOCICLIB + FULVESTRANT	99	0.717172	Dead of cancer	3.27869
57	[70-79]	F	0	Breast	Colorectal	Carcinoma	Metastatic	3	5	HRD High	CARBOPLATINE + GEMCITABINE	no	PROGRESSION	54	1	CYCLOPHOSPHAMIDE + METHOTREXATE	231	0.233766	Dead of cancer	2.98361
58	[60-69]	F	NA	Breast	Other	Carcinoma	Metastatic	2	1	PIK3CA N345K	EVEROLIMUS	yes	STABILITY ongoing	588	0	ERIBULINE	148	3.97297	Alive	19.2787
59	[70-79]	F	0	Breast	Lymph node	Carcinoma	Metastatic	2	1	PIK3CA H1047R	EXEMESTANE + EVEROLIMUS	no	STABILITY	159	1	CAPECITABINE + TRASTUZUMAB	42	3.78571	Dead of cancer	19.082
60	[50-59]	F	1	Ovary	Other	Carcinoma	Metastatic	2	4	MET M1131I	CRIZOTINIB	yes	PROGRESSION	11	1	TOPOTECAN	58	0.189655	Dead of cancer	0.885246
61	[70-79]	F	0	Uterine cervix	Other	Carcinoma	Metastatic	4	2	PIK3CA E545K	EVEROLIMUS	yes	PROGRESSION	87	1	CAPECITABINE	62	1.40323	Dead of cancer	6.19672
62	[60-69]	M	1	Bladder-Ureter	Liver	Carcinoma	Metastatic	2	3	KRAS G12C	SORAFENIB	yes	PROGRESSION	14	1	CARBOPLATINE + GEMCITABINE	243	0.0576132	Dead of cancer	0.459016
63	[80-89]	F	0	Breast	Skin	Carcinoma	Metastatic	1	3	RAD51B Deletion	OLAPARIB	yes	PROGRESSION	84	1	carboplatine	182	0.461538	Alive
64	[30-39]	F	0	Breast	Liver	Carcinoma	Metastatic	2		BRCA2 I605Nfs*10	OLAPARIB	yes	PARTIAL RESPONSE	588	0	PALBOCICLIB + LETROZOLE	458	1.28384	Alive	19.2787
65	[70-79]	M	1	Prostate	Prostate	Carcinoma	Metastatic	1	1	PTEN Deletion	EVEROLIMUS	yes	STABILITY	256	1	CABAZITAXEL + LEUPRORELINE	63	4.06349	Dead of cancer	12.459
66	[50-59]	M	1	Sarcoma	Lung	Sarcoma	Metastatic	3	3	NOTCH3 G2068fs	NOTCH/γ-secretase inhibitor (LY3039478)	yes	PROGRESSION	30	1	ETOPOSIDE	63	0.47619	Dead of cancer	2.03279
67	[50-59]	F	2	Endometrial	Other	Carcinoma	Locally advanced	0	1	PIK3CA G106V	EVEROLIMUS	yes	PROGRESSION	12	1	VINORELBINE	50	0.24	Dead of cancer	0.721311
68	[60-69]	F	2	Ovary	Lymph node	Carcinoma	Metastatic	2	1	KRAS Amplification	SORAFENIB	yes	NA	125	1	CARBOPLATINE + LIPOSOMAL DOXORUBICINE	164	0.762195	Dead of cancer	6.52459
69	[50-59]	M	0	Prostate	Prostate	Carcinoma	Metastatic	1	3	PTEN Deletion	EVEROLIMUS	yes	PROGRESSION	84	1	OLAPARIB	520	0.161538	Alive	300
70	[70-79]	M	0	Prostate	Prostate	Carcinoma	Metastatic	1	1	HRD High	OLAPARIB	yes	STABILITY	677	1	DOCETAXEL	354	1.91243	Alive	25.3443
71	[60-69]	F	0	Liver-Biliary tract	Liver	Carcinoma	Metastatic	5	4	TSC2 c.1258-1G>A	EVEROLIMUS	yes	PROGRESSION	77	1	FOLFIRI	61	1.2623	Dead of cancer	3.5082
72	[40-49]	F	1	Lung	Lung	Carcinoma	Metastatic	3	3	PIK3CA E542K	EVEROLIMUS	yes	STABILITY	211	1	NIVOLUMAB	124	1.70161	Dead of cancer	7.60656
73	[60-69]	F	NA	Ovary	Other	Carcinoma	Metastatic	2	6	PIK3CA E545K	EVEROLIMUS	yes	PROGRESSION	81	1	LETROZOLE	63	1.28571	Alive	8.16393
74	[70-79]	M	0	Prostate	Liver	Carcinoma	Metastatic	2	2	CDK12 R112fs	OLAPARIB	yes	STABILITY	227	1	CABAZITAXEL	84	2.70238	Dead of cancer	6.98361
75	[50-59]	M	1	Other	Lymph node	Carcinoma	Metastatic	2	5	ERBB2 Amplification	LAPATINIB + TRASTUZUMAB	no	PROGRESSION	22	1	PACLITAXEL	97	0.226804	Alive	1.37705
76	[40-49]	F	0	Breast	Lung	Carcinoma	Metastatic	1	2	PTEN Deletion	EVEROLIMUS	yes	PROGRESSION	84	1	PACLITAXEL	51	1.64706	Alive	8.52459
77	[80-89]	M	1	Prostate	Liver	Carcinoma	Metastatic	4	3	PTEN Deletion	EVEROLIMUS	yes	PROGRESSION	28	1	DOCETAXEL	88	0.318182	Dead of cancer	2.03279
78	[40-49]	F	1	Breast	Liver	Carcinoma	Metastatic	3	1	RAD51C R237X	OLAPARIB	yes	NA	55	1	ERIBULINE	63	0.873016	Alive	11.5082
79	[70-79]	F	1	Unknown (CUP)	Other	Carcinoma	Metastatic	2	5	PIK3CA H1047R	EVEROLIMUS	yes	PROGRESSION	81	1	CYCLOPHOSPHAMIDE + METHOTREXATE	259	0.312741	Dead of cancer	3.67213
80	[70-79]	M	1	Liver-Biliary tract	Liver	Carcinoma	NA	0		BAP1 c.438-2A>T and loss	OLAPARIB	yes	PROGRESSION	88	1	GEMCITABINE	73	1.20548	Alive	4.85246
81	[60-69]	F	1	Breast	Breast	Carcinoma	Metastatic	3	6	HRD High	OLAPARIB	yes	PROGRESSION	58	1	DOCETAXEL	62	0.935484	Alive	12.918
82	[50-59]	F	1	Breast	Lymph node	Carcinoma	Metastatic	3	3	HRD High	CARBOPLATINE	no	PROGRESSION	50	1	PACLITAXEL	44	1.13636	Dead of cancer	1.63934
83	[60-69]	F	1	Breast	Liver	Carcinoma	Metastatic	3	4	PIK3CA E418K	ALPELISIB + FULVESTRANT	yes	PARTIAL RESPONSE ongoing	118	0	EXEMASTAME + EVEROLIMUS	189	NM	Alive	3.86885
84	[70-79]	F	1	Breast	Other	Carcinoma	Metastatic	2	4	PIK3CA H1047R	ALPELISIB + FULVESTRANT	yes	PARTIAL RESPONSE ongoing	313	0	LIPOSOMAL DOXORUBICINE	96	3.26042	Alive	10.2623
85	[50-59]	F	1	Breast	Lymph node	Carcinoma	Metastatic	2	4	PIK3CA H1047R	ALPELISIB + FULVESTRANT	yes	NA ongoing	0	0	ERIBULINE	370	NM	Alive	0
86	[40-49]	F	2	Breast	Liver	Carcinoma	Metastatic	3	4	HRD High	CARBOPLATINE + GEMCITABINE	no	PROGRESSION	61	1	LIPOSOMAL DOXORUBICINE	83	0.73494	Dead of cancer	2.36066
87	[40-49]	F	0	Breast	Liver	Carcinoma	Metastatic	3	3	PALB2 P656Sfs	CARBOPLATINE	no	PROGRESSION	58	0	CAPECITABINE	63	0.920635	Dead of cancer	2.62295
88	[70-79]	F	0	Breast	Liver	Carcinoma	Metastatic	3	1	PIK3CA H1047R	ALPELISIB + FULVESTRANT	yes	PROGRESSION	87	1	CAPECITABINE	216	0.402778	Dead of cancer	3.60656
89	[50-59]	F	2	Breast	Lymph node	Carcinoma	Metastatic	2	4	PIK3CA Q546R	ALPELISIB + FULVESTRANT	yes	PROGRESSION	167	1	GEMCITABINE	135	1.23704	Alive	5.47541
90	[40-49]	F	0	Breast	Liver	Carcinoma	Metastatic	2	2	RAD51D G265R and loss	OLAPARIB	yes	PROGRESSION	51	1	CAPECITABINE	140	0.364286	Alive	2.16393
91	[40-49]	F	1	Breast	Liver	Carcinoma	Metastatic	5	2	PIK3CA H1047R	ALPELISIB + FULVESTRANT	yes	PROGRESSION	38	1	PALBOCICLIB + FULVESTRANT	35	1.08571	Dead of cancer	2.13115
92	[70-79]	F	1	Breast	Other	Carcinoma	Metastatic	5	5	PIK3CA E545K	ALPELISIB + FULVESTRANT	yes	PARTIAL RESPONSE ongoing	162	0	LIPOSOMAL DOXORUBICINE	189	NM	Alive	5.31148
93	[70-79]	F	1	Breast	Liver	Carcinoma	Metastatic	2		PIK3CA E542K	ALPELISIB + FULVESTRANT	yes	STABILITY ongoing	83	0	PACLITAXEL	154	NM	Alive	2.72131
94	[50-59]	F	0	Breast	Liver	Carcinoma	Metastatic	2	2	PIK3CA E545K	ALPELISIB + FULVESTRANT	yes	PROGRESSION	85	1	LIPOSOMAL DOXORUBICINE	81	1.04938	Alive	3.93443
NA, not available; NM, not measurable

## Sheet: Table S3
Table S3: Univariate analysis for PFS2/PFS1 ratio ≥1.3 in the 94 patients treated with “matched therapy”
Characteristics			PFS2/PFS1		p-values*
		N	<1.3 (N=57)	≥1.3 (N=32)
Age at inclusion, years					0.486
	Median (range)	89	59 (36-83)	65 (26-79)
Sex					1
	Male	21	14 (25%)	7 (22%)
	Female	68	43 (75%)	25 (78%)
ECOG performance status at inclusion					0.266
	0	31	19 (36%)	12 (46%)
	1	38	25 (47%)	13 (50%)
	2	10	9 (17%)	1 (4%)
	Missing	10
Cancer type					0.919
	Breast	38	24 (42%)	14 (44%)
	Lung	6	4 (7%)	2 (6%)
	Prostate	10	5 (9%)	5 (16%)
	Ovary	8	4 (7%)	4 (12%)
	Pancreas	4	3 (5%)	1 (3%)
	Colorectal	3	2 (4%)	1 (3%)
	Sarcoma	3	3 (5%)	0 (0%)
	Endometrial	5	3 (5%)	2 (6%)
	Uterine cervix	2	1 (2%)	1 (3%)
	Liver-Biliary tractus	3	3 (5%)	0 (0%)
	Bladder-Ureter	2	2 (4%)	0 (0%)
	CUP	1	1 (2%)	0 (0%)
	Other	4	2 (4%)	2 (6%)
Pathological type					0.55
	Carcinoma	86	54 (95%)	32 (100%)
	Sarcoma	3	3 (5%)	0 (0%)
Extension stage at inclusion					0.154
	Metastatic	83	51 (91%)	32 (100%)
	Locally advanced	5	5 (9%)	0 (0%)
	Missing	1
Number of metastatic sites					0.876
	Median (range)	89	2 (0-5)	2 (1-7)
Number of previous lines of chemotherapy for advanced disease					0.449
	Median (range)	84	3 (1-9)	3 (1-12)
	Missing	5
ESCAT evidence level					0.505
	1	1	1 (2%)	0 (0%)
	2	22	11 (19%)	11 (35%)
	3	50	33 (58%)	17 (53%)
	4	13	10 (17%)	3 (9%)
	5	1	1 (2%)	0 (0%)
	X	2	1 (2%)	1 (3%)
Drug class					0.428
	MTOR inhibitor	31	15 (26%)	16 (50%)
	PIK3CA inhibitor	5	4 (7%)	1 (3%)
	AKT inhibitor	2	1 (2%)	1 (3%)
	Antiangiogenic multiTK inhibitor	15	12 (21%)	3 (9%)
	HER2/ERBB2 inhibitor	6	5 (9%)	1 (3%)
	EGFR inhibitor	3	2 (4%)	1 (3%)
	ALK/MET inhibitor	2	1 (2%)	1 (3%)
	FGFR inhibitor	1	1 (2%)	0 (0%)
	PARP inhibitor	11	7 (12%)	4 (12%)
	Paltinium-based chemotherapy	10	8 (15%)	2 (6%)
	NOTCH inhibitor	2	1 (2%)	1 (3%)
	Other (pembrolizumab-olaparib)	1	0 (0%)	1 (3%)
*, Mann-Whitney test for continuous variables, Fisher's exact test for categorial variables

## Sheet: Table S4
Table S4: Efficacy parameters in the two groups of patients with AGA treated with “matched therapy” versus “non-matched therapy” with and without adjustment upon cancer type
Univariate, Matched vs. Non-matched therapy	Unadjusted				Adjusted
	N	Odds ratio [95%CI]	p-value *	q-value ***	N	Odds ratio [95%CI]	p-value *	q-value ***
PFS2/PFS1, ≥1.3 vs. <1.3	216	2.18 [1.31-3.64]	0.0124	0.0558	216	2.26 [1.35-3.81]	0.00983	0.044235
Clinical response, CR vs. PD	229	1.60 [0.30-8.50]	0.641	0.845	229	1.84 [0.34-9.90]	0.551	0.812
Clinical response, PR vs. PD	229	0.73 [0.41-1.30]	0.371	0.6678	229	0.81 [0.45-1.46]	0.548	0.812
Clinical response, SD vs. PD	229	1.87 [0.93-3.78]	0.143	0.32175	229	1.84 [0.91-3.74]	0.155	0.34875
Clinical response, DC vs. PD	229	1.06 [0.66-1.69]	0.845	0.845	229	1.14 [0.70-1.83]	0.662	0.812
	N	Hazard ratio [95%CI]	p-value **	q-value ***	N	Hazard ratio [95%CI]	p-value **	q-value ***
PFS2	228	1.26 [0.96-1.67]	0.1	0.3	228	1.35 [1.01-1.79]	0.0412	0.1236
PFS2 if DC	75	2.25 [1.33-3.81]	0.00239	0.02151	75	2.39 [1.38-4.15]	0.00187	0.01683
PFS2 if PD	144	0.96 [0.68-1.35]	0.806	0.845	144	0.96 [0.68-1.35]	0.812	0.812
OS	240	0.96 [0.70-1.32]	0.791	0.845	240	1.06 [0.76-1.47]	0.745	0.812
CR, Complete Response; PR, Partial Response; SD, Stable Disease; PD, Progressive Disease; DC, Disease Control
*, glm regression; **, Cox proportional hazards regression model; ***, Benjamini and Hochberg correction

## Sheet: Table S5
Table S5: Univariate analysis for PFS2/PFS1 ratio ≥1.3 in treated patients with AGA with and without adjustment upon cancer type
Univariate, PFS2/PFS1 ≥1.3 vs. <1.3	Unadjusted				Adjusted
	N	Odds ratio [95%CI]	p-value **	q-value ***	N	Odds ratio [95%CI]	p-value **	q-value ***
Age at inclusion, years	216	1.00 [0.98-1.03]	0.752	0.846	216	1.01 [0.98-1.03]	0.688	0.774
Sex, male vs. female	216	0.79 [0.42-1.49]	0.547	0.703286	216	0.80 [0.38-1.69]	0.626	0.774
ECOG performance status at inclusion, 1 vs. 0	183	0.71 [0.40-1.27]	0.332	0.5976	183	0.71 [0.40-1.27]	0.33	0.594
ECOG performance status at inclusion, 2 vs. 0	183	0.32 [0.11-0.96]	0.088	0.396	183	0.32 [0.11-0.98]	0.094	0.423
Pathological type, other* vs. carcinoma	216	0.29 [0.05-1.68]	0.246	0.5976	216	0.29 [0.05-1.74]	0.258	0.594
Extension stage at inclusion, locally advanced vs. metastatic	214	0.33 [0.057-1.94]	0.305	0.5976	214	0.34 [0.058-1.99]	0.315	0.594
Number of metastatic sites	216	1.00 [0.81-1.23]	0.971	0.971	216	0.99 [0.80-1.22]	0.943	0.943
Number of previous lines of chemotherapy for advanced disease	185	1.06 [0.94-1.20]	0.438	0.657	185	1.06 [0.94-1.20]	0.437	0.6555
Type of therapy, matched vs. no-matched	216	2.18 [1.31-3.64]	0.0124	0.1116	216	2.26 [1.35-3.81]	0.00983	0.08847
*, other = sarcoma, melanoma and germinal tumor; **, glm regression; ***, Benjamini and Hochberg correction

## Sheet: Table S6
Table S6: List of 39 pathogenic germline variants identified in 42 patients
Genes	Patients with PGV (N)	Germline mutations	Relevant somatic alteration on this gene	Primary tumor (age at diagnosis, sex)	Oncogenetics consultation before PERMED-01	Oncogenetics consultation recommended by PERMED-01	Oncogenetics consultation done after PERMED-01 (cause if not)	Specific French recommendations for management of patients with cancers
ATM NM_000051	2	c.8793T>A p.Cys2931*	ATM probably lost (log2ratio = -0.23)	Breast (53, F)	Y	NA	NA	Absence of recognized clinical utility in breast and/or ovarian cancer predisposition (Moretta, 2018)
		VAFGERM = 33%		ER+ PR- HER2-
		VAFTUM = 53%		1076
		c.4396C>T p.Arg1466*	Loss of ATM (log2ratio=-0.32)	Bladder (58, F)	N	NA	NA
		VAFGERM = 26%		1403
		VAFTUM = 30%
BRCA1 NM_007294	5¶	c.5266dupC p.Gln1756Profs*73		Breast (34, F)	Y	N	NA	All the 5 already known BRCA1 mutations were confirmed by this study
		VAFGERM = 40%	Loss of BRCA1 (log2ratio=-0.52)	ER+ PR+ HER2-
		VAFTUM = 76%		1517
		c.5152+5G>A, p.?		Breast (35, F) ¶	Y	N	NA
		VAFGERM = 51%		ER- PR- HER2+
		VAFTUM = 49%		1542
		c.4675+2T>A, p.?		Breast (37, F)	Y	N	NA
		VAFGERM = 54%		Ovary (48, F)
		VAFTUM = 93%		1336
		c.3841C>T, p.Gln1281*		Breast (49, F)	Y	N	NA
		VAFGERM = 14%		ER- PR- HER2-
		VAFTUM = 42%		1360
		c.178C>T p.Gln60*	BRCA1 c. 178_179delinsTC, p.Gln60Ser (VAFTUM = 5%)	Breast (27, F)	Y	N	NA
		VAFGERM = 44%	(reverse mutation after PARPi treatment)	ER- PR- HER2+
		VAFTUM = 85%	Gain of BRCA1 (log2ratio=0.56)	1478
BRCA2 NM_000059	10#	c.145G>T, p.Glu49*	BRCA1 c.145G>C p.Glu49Gln (VAFTUM = 64%)	Breast (40, F)	Y	N	NA	All the 9 already known BRCA2 mutations were confirmed by this study
		VAFGERM = 43%	(reverse mutation after PARPi treatment)	ER+ PR+ HER2-
		VAFTUM = 67%		1492
		c.857C>A, p.Ser286*	Loss of BRCA2 (Log2ratio=-0.31)	Breast (61, F)	Y	N	NA
		VAFGERM = 53%		ER+ PR- HER2-
		VAFTUM =65%		1226
		c.1310_1313del, p.Lys437Ilefs*22	BRCA2 probably lost (log2ratio=-0.23)	Breast (26, F)	Y	N	NA
		VAFGERM = 42%		ER+ PR+ HER2-
		VAFTUM = 34%		1011
		c.2612C>A, p.Ser871*		Breast (62, F) #	Y	N	NA
		VAFGERM = 83%		ER- PR- HER2+
		VAFTUM = 88%		1284
		c.2830A>T, p.Lys944*	BRCA2 probably lost (log2ratio=-0.27)	Breast (38, F)	Y	N	NA
		VAFGERM = 49%		ER+ PR- HER2-
		VAFTUM = 59%		1122
		c.4889C>G, p.Ser1630*	Loss of BRCA2 (log2ratio=-0.65)	Breast (52, F)	Y	N	NA
		VAFGERM = 58%		ER+ PR+ HER2-
		VAFTUM = 93%		1144
		c.4936G>T, p.Glu1646*		Pancreas (56, F)	N	Y	N (deceased)
		VAFGERM = 60%		1414
		VAFTUM = 58%
		c.7618-1G>C, p.?	Loss of BRCA2 (log2ratio=-0.35)	Breast (63, F)	Y	N	NA
		VAFGERM = 30%		ER+ PR+ HER2-
		VAFTUM = 23%		1462
		c.707G>C, p.Arg2336Pro		Breast (31, F) #	Y	N	NA
		VAFGERM = 37%		ER+ PR- HER2-
		VAFTUM = 38%		1370
		c.8533_8534del, p.Glu2846Glyfs*22	BRCA2 c.8533_8534delinsGCAA, p.Arg2845_Glu2846delinsAlaLys	Breast (40, F)	Y	N	NA
		VAFGERM = 50%	(VAFTUM = 36%) (reverse mutation, no PARPi treatment)	ER+ PR+ HER2-
		VAFTUM = 54%		1533
CDKN2A NM_000077	1¶	c.330G>A, p.Trp110*	CDKN2A probably loss (log2ratio=-0.24)	Breast (35, F) ¶	Y	Y	N (deceased)	Absence of recognized clinical utility in breast and/or ovarian cancer predisposition (Moretta, 2018)
		VAFGERM = 50%		ER- PR- HER2+
		VAFTUM = 67%		1542
CHEK2 NM_007194	4	c.279G>A, p.Trp93*		Breast (45, F)	N	N	NA
		VAFGERM = 36%		ER+ PR+ HER2-
		VAFTUM = 31%		1173
		c.470T>C, p.Ile157Thr		Kidney (44, M)	N	N	NA
		VAFGERM = 48%		1418
		VAFTUM = 39%
		c.1100delC, p.Thr367Metfs*15		Breast (44, F)	Y	Y	Y
		VAFGERM = 52%		1329
		VAFTUM = 49%
		c.1100delC, p.Thr367Metfs*15		Breast (47, F)	N	N	NA
		VAFGERM = 48%		ER+ PR- HER2-
		VAFTUM = 70%		1495
FH NM_000143	1	c.40dupC, p.Leu14Profs*42		Breast (41, F)	Y	Y	N (deceased)
		VAFGERM = 53%		ER+ PR+ HER2-
		VAFTUM = 10%		1316
MITF NM_000248	3#	c.952G>A, p.Glu318Lys VAFGERM = 54%	Loss of MITF (log2ratio=-0.33)	Breast (62, F) #	Y	N	NA
		VAFTUM = 45%		ER- PR- HER2+
				1284
		c.952G>A, p.Glu318Lys		Breast (31, F) #	Y	N	NA
		VAFGERM = 48%		ER+ PR- HER2-
		VAFTUM = 51%		1370
		c.952G>A, p.Glu318Lys		Breast (54, F)	N	N	NA
		VAFGERM = 49%		ER+ PR+ HER2-
		VAFTUM = 55%		1518
MUTYH NM_012222	8	c.527A>G, p.Tyr176Cys		Breast (49, F)	N	Y	N (other)	No indication for colonoscopic screening in subjects with a monoallelic pathogenic variant of the MUTYH gene beyond first degree relatives of individuals with MUTYH-associated polyposis or from the general population (Buisine et al., 2020)
		VAFGERM = 72%		ER+ PR+ HER2-
		VAFTUM = 47%		1259
		c.1178G>A, p.Gly393Asp VAFGERM = 51%	Loss of MUTYH (log2ratio=-0.73)	Breast (65, F)	N	Y	N (other)
		VAFTUM = 92%		ER+ PR- HER2-
				1176
		c.1178G>A, p.Gly393Asp VAFGERM = 56%		Breast (56, F)	Y	Y	N (deceased)
		VAFTUM = 57%		ER+ PR+ HER2-
				1286
		c.1178G>A, p.Gly393Asp VAFGERM = 49%		Breast (33, F)	Y	Y	N (deceased)
		VAFTUM = 44%		ER- PR- HER2-
				1361
		c.1178G>A, p.Gly393Asp VAFGERM = 55%		Lung (50, M)	N	Y	Y
		VAFTUM = 51%		1382
		c.1178G>A, p.Gly393Asp VAFGERM = 50%		Breast (61, F)	Y	Y	Y
		VAFTUM = 63%		ER+ PR- HER2-
				1522
		c.1178G>A, p.Gly393Asp VAFGERM = 45%		Breast (46, F)	Y	Y	N (other)
		VAFTUM = 66%		ER+ PR- HER2-
				1549
		c.1178G>A, p.Gly393Asp VAFGERM = 58%		Breast (53, F)	Y	Y	N (deceased)
		VAFTUM = 64%		ER+ PR+ HER2-
NBN NM_002485	1	c.657_661del, p.Lys219Asnfs*16		Prostate (54, M)	N	Y	N (deceased)	Absence of recognized clinical utility in breast and/or ovarian cancer predisposition (Moretta, 2018)
		VAFGERM = 59%		1396
		VAFTUM = 71%
PALB2 NM_02467	1	c.1965dupT, p.Pro656Serfs*5		Breast (37, F)	N	Y	Y	The germline origin of PALB2 mutation was confirmed in clinical setting
		VAFGERM = 34%		ER- PR- HER2-
		VAFTUM = 50%		1508
PMS2 NM_000535	2	c.1831dupA, p.Ile611Asnfs*2		Breast (59, F)	N	Y	Y	Absence of recognized clinical utility in breast and/or ovarian cancer predisposition (Moretta, 2018)
		VAFGERM = 30%		ER+ PR+ HER2-
		VAFTUM = 36%		1544
		c.1144+2T>G, p.?		Breast (54, F)	N	Y	N (deceased)
		VAFGERM = 48%		ER+ PR+ HER2-
		VAFTUM = 52%		1013
RAD51C NM_058216	1	c.709C>T, p.Arg237*		Breast (33, F)	N	Y	N	Patient with clinical management in other institution
		VAFGERM = 40%		ER+ PR+ HER2-			(other)
		VAFTUM = 47%		1464
RAD51D NM_002878	1	c.898C>T, p.Arg300*		Breast (47, F)	Y	Y	N (deceased)	No indication for RAD51D sequencing at the time of oncogenetics consultation
		VAFGERM = 56%		ER+ PR+ HER2-
		VAFTUM = 71%		1302
RECQL NM_002907	1	c.1096C>T, p.Gln366*		Breast (46, F)	Y	NA	NA	Absence of recognized clinical utility in breast and/or ovarian cancer predisposition (Moretta, 2018)
		VAFGERM = 54%		ER- RP HER2-
		VAFTUM = 62%		1038
TP53 NM_000546	1	c.472C>T, p.Arg158Cys	TP53 c.740A>T p.Asn247Ile (VAFTUM = 52%)	Breast (41, F)	N	Y	N (deceased)	No indication for TP53 sequencing at the time the oncogenetics consultation
		VAFGERM = 53%	Loss of TP53 (Log2ratio=-0.41)	ER+ PR+ HER2+
		VAFTUM = 15%		1143
Total	39¶ #	42 PGVs		Breast n = 33	Y (24) / N (15)	19
				Breast/ovary n = 1			Y n = 5
				Bladder n = 1			N n = 10
				Kidney n = 1			(deceased)
				Lung n = 1			N n = 4
				Pancreas n = 1			(other)
				Prostate n = 1
¶ - one patient with breast cancer has mutations in BRCA1 and CDKN2A
# - two patients with breast cancer have mutations in BRCA2 and MITF.
Reference: Moretta J, Berthet P, Bonadona V, Caron O, Cohen-Haguenauer O, Colas C, et al. The French Genetic and Cancer Consortium guidelines for multigene panel analysis in hereditary breast and ovarian cancer predisposition. Bull Cancer. 2018;105(10):907–17. https://doi.org/10.1016/j.bulcan.2018.08.003.

## Sheet: Table S7
Table S7: Pan-cancer rates of HRD in the Marquard's paper (Marquard et al, Biomarker Res 2015) from TCGA solid cancer samples with available array-CGH data
Solid cancers	HRD score, LOH-based (Marquard et al 2015)					HRD score, WES-based (Myriad score)
	HRD-low (score <10) N	HRD-high (score >=10) N	Total	HRD-low (score <10) %	HRD-high (score >=10) %	HRD-low (score <42) N	HRD-high (score >=42) N	HRD-low (score <42) %	HRD-high (score >=42) %
bladder urothelial carcinoma	72	55	127	56.6929	43.3071	73	54	57.4803	42.5197
breast invasive carcinoma	505	370	875	57.7143	42.2857	577	298	65.9429	34.0571
colon adenocarcinoma	296	84	380	77.8947	22.1053	331	49	87.1053	12.8947
glioblastoma multiforme	395	54	449	87.9733	12.0267	427	22	95.1002	4.89978
head and neck squamous cell carcinoma	104	190	294	35.3741	64.6259	166	128	56.4626	43.5374
kidney clear cell carcinoma	385	48	433	88.9145	11.0855	408	25	94.2263	5.77367
lung adenocarcinoma	131	174	305	42.9508	57.0492	161	144	52.7869	47.2131
lung squamous cell carcinoma	29	212	241	12.0332	87.9668	68	173	28.2158	71.7842
ovarian serous cystadenocarcinoma	123	389	512	24.0234	75.9766	98	414	19.1406	80.8594
prostate adenocarcinoma	312	13	325	96	4	317	8	97.5385	2.46154
skin cutaneous melanoma	147	96	243	60.4938	39.5062	213	30	87.6543	12.3457
stomach adenocarcinoma	110	48	158	69.6203	30.3797	110	48	69.6203	30.3797
thyroid carcinoma	436	2	438	99.5434	0.456621	437	1	99.7717	0.228311
uterine corpus endometrioid carcinoma	315	108	423	74.4681	25.5319	331	92	78.2506	21.7494
Total: whole series	3360	1843	5203	65	35	3717	1486	71	29
Total: breast+lung+ovarian+prostate+colon	1367	1030	2397	57	43	1484	913	62	38

## Sheet: Table S8
Table S8: List of the 14 genes present among our 95 genes with AGA but absent from one or two of the US FDA-authorized FoundationOne and MSK-IMPACT panels
Symbol	Status
AURKC	Absent from FoundationOne and MSK-Impact
YES1	Absent from FoundationOne
PGR	Absent from FoundationOne
ITK	Absent from FoundationOne and MSK-Impact
ERCC2	Absent from FoundationOne
FYN	Absent from FoundationOne
CUX1	Absent from FoundationOne and MSK-Impact
FRS2	Absent from FoundationOne and MSK-Impact
BLK	Absent from FoundationOne and MSK-Impact
GAB2	Absent from FoundationOne and MSK-Impact
TERT	Absent from FoundationOne
CHD4	Absent from FoundationOne and MSK-Impact
LTK	Absent from MSK-Impact
